# Supplementary material for: Frequency, Characteristics, and Predictive Factors of Adverse Drug Events in an Adult Emergency Department according to Age: A Cross-Sectional Study
Source: J Clin Med. 2022 Sep 27;11(19):5731. doi: 10.3390/jcm11195731 (PMC9572040; doi:10.3390/jcm11195731)
Supplement: Supplementary file 1 [file jcm-11-05731-s001.zip]

Archive with 5 entries (5 files):
- Supplementary Figure S1.pdf
- Supplementary Table S1.pdf
- Supplementary Table S2.pdf
- Supplementary Table S3.pdf
- Supplementary Table S4.pdf
